# Supplementary material for: Metabolomic Analysis on the Petal of ‘Chen Xi’ Rose with Light-Induced Color Changes
Source: Plants (Basel). 2021 Sep 30;10(10):2065. doi: 10.3390/plants10102065 (PMC8541279; doi:10.3390/plants10102065)
Supplement: Supplementary file 1 [file plants-10-02065-s001.zip]

Archive with 1 entries (1 files):
- plants-1357514-supplementary.pdf
